# Supplementary material for: Expression of Arabidopsis Hexokinase in Tobacco Guard Cells Increases Water-Use Efficiency and Confers Tolerance to Drought and Salt Stress
Source: Plants (Basel). 2019 Dec 16;8(12):613. doi: 10.3390/plants8120613 (PMC6963886; doi:10.3390/plants8120613)
Supplement: Supplementary file 1 [file plants-08-00613-s001.zip]

Archive with 2 entries (2 files):
- Figure S1.docx
- Table S1.pdf
